# Supplementary material for: Preclinical investigation of anti-tumor efficacy of allogeneic natural killer cells combined with cetuximab for head and neck squamous cell carcinoma
Source: Cancer Immunol Immunother. 2025 Mar 10;74(4):144. doi: 10.1007/s00262-025-03959-8 (PMC11893940; doi:10.1007/s00262-025-03959-8)
Supplement: Supplementary file 6 — Supplementary file6 (ZIP 453349 KB) [file 262_2025_3959_MOESM6_ESM.zip]

Archive with 4 entries (4 files):
- oncoimmunology_movie_captions.pdf
- oncoimmunology_movie_S1.avi
- oncoimmunology_movie_S2.avi
- oncoimmunology_movie_S3.avi
